# Supplementary material for: Rapid, sensitive, and visible RPA-LFD assay for BoHV-1 and BoHV-5
Source: Microbiol Spectr. 2025 Jan 27;13(3):e00895-24. doi: 10.1128/spectrum.00895-24 (PMC11878031; doi:10.1128/spectrum.00895-24)
Supplement: Table S1 — BoHV detection in nasal swabs with real-time quantitative PCR assay and BoHV RPA-LFD assay. [file spectrum.00895-24-s0002.csv]

Supplementary Table 1: BoHV detection in nasal swabs (n = 114) with Real-time quantitative PCR assay and BoHV RPA-LFD assay. Displayed are Sample ID, Real-time quantitative PCR assay result and BoHV RPA-LFD assay result. For the real-time quantitative PCR assay, a test result with no Ct value is considered a negative reaction. A Ct value below 35 with a clear logarithmic growth phase in the ampli…
Sample ID	Real-time quantitative PCR assay			BoHV RPA-LFD assay
	Ct-1	Ct-2	result
1*	35.418	38.562	+	+
2	ND	--	-	-
3	32.223	--	+	+
4	ND	--	-	-
5	ND	--	-	-
6	ND	--	-	-
7	ND	--	-	-
8	ND	--	-	-
9	ND	--	-	-
10	ND	--	-	-
11	27.645	--	+	+
12	ND	--	-	-
13	ND	--	-	-
14	29.254	--	+	+
15	ND	--	-	-
16	ND	--	-	-
17	ND	--	-	-
18	ND	--	-	-
19	ND	--	-	-
20	ND	--	-	-
21	ND	--	-	-
22	ND	--	-	-
23	30.332	--	+	+
24	ND	--	-	-
25	ND	--	-	-
26	ND	--	-	-
27	ND	--	-	-
28	ND	--	-	-
29	ND	--	-	-
30	ND	--	-	-
31	ND	--	-	-
32	ND	--	-	-
33	ND	--	-	-
34	ND	--	-	-
35	ND	--	-	-
36	ND	--	-	-
37	ND	--	-	-
38	ND	--	-	-
39	33.230	--	+	+
40	ND	--	-	-
41	27.004	--	+	+
42	ND	--	-	-
43	ND	--	-	-
44	ND	--	-	-
45	ND	--	-	-
46	ND	--	-	-
47	ND	--	-	-
48	ND	--	-	-
49	29.824	--	+	+
50	ND	--	-	-
51	32.137	--	+	+
52	ND	--	-	-
53	ND	--	-	-
54	ND	--	-	-
55	ND	--	-	-
56	ND	--	-	-
57	ND	--	-	-
58	ND	--	-	-
59	ND	--	-	-
60	ND	--	-	-
61	ND	--	-	-
62	ND	--	-	-
63	ND	--	-	-
64	ND	--	-	-
65	ND	--	-	-
66	ND	--	-	-
67	ND	--	-	-
68	ND	--	-	-
69	ND	--	-	-
70	ND	--	-	-
71	ND	--	-	-
72	ND	--	-	-
73	ND	--	-	-
74	ND	--	-	-
75	ND	--	-	-
76	34.152	--	+	+
77	ND	--	-	-
78	ND	--	-	-
79	ND	--	-	-
80	ND	--	-	-
81	29.316	--	+	+
82	ND	--	-	-
83	ND	--	-	-
84	ND	--	-	-
85	ND	--	-	-
86	ND	--	-	-
87	ND	--	-	-
88	ND	--	-	-
89	ND	--	-	-
90	ND	--	-	-
91	ND	--	-	-
92	ND	--	-	-
93	ND	--	-	-
94	ND	--	-	-
95	ND	--	-	-
96	ND	--	-	-
97	ND	--	-	-
98	ND	--	-	-
99	28.746	--	+	+
100	ND	--	-	-
101	ND	--	-	-
102	ND	--	-	-
103	25.66	--	+	+
104	ND	--	-	-
105	25.371	--	+	+
106	29.832	--	+	+
107	ND	--	-	-
108	ND	--	-	-
109	42.113	ND	-	-
110*	41.676	44.73	+	-
111*	39.777	40.542	+	-
112	27.395	--	+	+
113*	35.285	36.066	+	+
114	25.316	--	+	+
